# Supplementary material for: The development and evaluation of a self-marking unit to estimate malaria vector survival and dispersal distance
Source: Malar J. 2019 Dec 23;18:441. doi: 10.1186/s12936-019-3077-3 (PMC6929409; doi:10.1186/s12936-019-3077-3)
Supplement: Supplementary file 1 — Additional file 1. MMRR field trial dataset. Contains data on individual recaptured mosquitoes, pupae numbers and mosquito trapping totals (marked and unmarked). [file 12936_2019_3077_MOESM1_ESM.xlsx]

## Sheet: All  marked 
Recapture Date	Houshold ID	Colour	Species	Sex	Status	Trap	Distance	Distance2	Day of release	Day of recap	Day on the wing	Date
2017-04-07	10	green	gambiae	female	unfed	RBU	168.062	200	4	10	6	2017-03-29
2017-04-07	10	orange	gambiae	female	unfed	CDC	168.062	200	3	10	7	2017-03-29
2017-03-31	1	blue	gambiae	female	unfed	RBU	212.071	400	2	3	1	2017-03-29
2017-04-02	1	blue	gambiae	female	fed	CDC	212.071	400	2	5	3	2017-03-29
2017-04-05	1	blue	gambiae	female	fed	CDC	212.071	400	2	8	6	2017-03-29
2017-04-02	2	green	gambiae	female	unfed	CDC	266.746	400	4	5	1	2017-03-29
2017-03-31	4	blue	gambiae	female	fed	CDC	291.207	400	2	3	1	2017-03-29
2017-04-04	4	blue	gambiae	male	male	RBU	291.207	400	2	7	5	2017-03-29
2017-03-31	8	pink	gambiae	female	unfed	CDC	306.181	400	1	3	2	2017-03-29
2017-04-04	3	orange	gambiae	male	male	RBU	322.794	400	3	7	4	2017-03-29
2017-04-05	3	blue	gambiae	male	male	CDC	322.794	400	2	8	6	2017-03-29
2017-04-07	10	green	gambiae	female	fed	RBU	336.663	400	4	10	6	2017-03-29
2017-04-03	13	pink	gambiae	female	fed	RBU	375.195	400	1	6	5	2017-03-29
2017-04-06	7	green	gambiae	female	fed	CDC	404.597	600	4	9	5	2017-03-29
2017-03-31	25	blue	gambiae	female	unfed	CDC	563.364	600	2	3	1	2017-03-29
2017-03-31	25	pink	gambiae	female	fed	CDC	563.364	600	1	3	2	2017-03-29
2017-04-06	29	green	gambiae	female	unfed	CDC	586.919	600	4	9	5	2017-03-29
2017-04-06	29	green	gambiae	female	unfed	CDC	586.919	600	4	9	5	2017-03-29
2017-04-06	29	green	gambiae	female	unfed	CDC	586.919	600	4	9	5	2017-03-29
2017-04-06	29	green	gambiae	female	unfed	CDC	586.919	600	4	9	5	2017-03-29
2017-04-07	18	orange	gambiae	female	unfed	CDC	593.899	600	3	10	7	2017-03-29
2017-04-05	23	green	gambiae	female	unfed	CDC	610.82	800	4	8	4	2017-03-29
2017-04-02	17	green	gambiae	female	unfed	CDC	614.688	800	4	5	1	2017-03-29
2017-03-31	17	pink	gambiae	female	unfed	CDC	614.688	800	1	3	2	2017-03-29
2017-04-06	17	green	gambiae	female	unfed	CDC	614.688	800	4	9	5	2017-03-29
2017-04-06	22	yellow	gambiae	female	fed	CDC	627.151	800	5	9	4	2017-03-29
2017-04-05	22	orange	gambiae	female	unfed	CDC	627.151	800	3	8	5	2017-03-29
2017-04-05	22	blue	gambiae	female	unfed	CDC	627.151	800	2	8	6	2017-03-29
2017-04-07	22	orange	gambiae	female	unfed	CDC	627.151	800	3	10	7	2017-03-29
2017-04-02	21	green	gambiae	female	unfed	CDC	631.563	800	4	5	1	2017-03-29
2017-04-02	21	green	gambiae	female	unfed	CDC	631.563	800	4	5	1	2017-03-29
2017-04-02	21	blue	gambiae	female	fed	CDC	631.563	800	2	5	3	2017-03-29
2017-04-07	21	green	gambiae	female	gravid	RBU	631.563	800	4	10	6	2017-03-29
2017-04-06	24	green	gambiae	female	fed	RBU	645.808	800	4	9	5	2017-03-29
2017-04-06	24	orange	gambiae	female	unfed	CDC	645.808	800	3	9	6	2017-03-29
2017-04-06	24	orange	gambiae	male	male	RBU	645.808	800	3	9	6	2017-03-29
2017-04-02	19	yellow	gambiae	female	unfed	CDC	667.132	800	5	5	0	2017-03-29
2017-04-02	19	yellow	gambiae	female	unfed	CDC	667.132	800	5	5	0	2017-03-29
2017-04-07	19	yellow	gambiae	female	unfed	CDC	667.132	800	5	10	5	2017-03-29
2017-04-02	30	green	gambiae	female	unfed	RBU	701.581	800	4	5	1	2017-03-29
2017-04-06	30	green	gambiae	female	fed	RBU	701.581	800	4	9	5	2017-03-29

## Sheet: Pupae
Marking Dates		Pupae emerged	Adjusted	Male	Female	Recaptured total	Total %	Recaptured female	Female %	Recaptured male	Male %
2017-03-29	Pink	30	26	13	13	4	15.3846	4	30.7692	0	0
2017-03-30	Blue	165	142	71	71	9	6.33803	7	9.85915	2	2.8169
2017-03-31	Orange	200	172	86	86	7	4.06977	4	4.65116	2	2.32558
2017-04-01	Green	64	55	27.5	27.5	17	30.9091	17	61.8182	0	0
2017-04-02	Yellow	43	37	18.5	18.5	4	10.8108	4	21.6216	0	0
	Totals	502	432	216	216	41		36		4

## Sheet: House totals
	Anopheline				Culicine						Anopheline				Culicine
	CDC		RBU		CDC		RBU				CDC		RBU		CDC		RBU
Household	Male	Female	Male	Female	Male	Female	Male	Female			Male	Female	Male	Female	Male	Female	Male	Female
1	1	57	3	5	123	215	85	25		Totals	7	632	60	71	1027	2412	594	313
2	0	5	3	8	97	64	10	6		Total/House	0.318182	31.6	2	2.36667	51.35	120.6	19.8	10.4333
3	2	7	2	4	47	79	1	1		Total/House/night	0.0167464	1.66316	0.105263	0.124561	2.70263	6.34737	1.04211	0.549123
4	1	16	3	0	6	65	1	0
5	0	7	3	4	5	29	0	1
6	0	30	4	1	27	93	0	2
7	0	69	9	4	4	56	5	4
8	2	50	1	4	4	66	1	2
9	0	13	0	1	4	85	7	8			770
10	0	26	3	2	20	208	3	3
11			0	0			4	11
12			0	0			11	9
13			7	5			106	38
14			0	0			0	1
15			0	2			0	1
16	0	2	1	0	117	64	11	5
17	0	15	0	1	71	159	2	8
18	0	52	0	4	21	248	74	33
19	1	22	1	2	23	69	5	11
20			3	1			12	12
21	0	52	0	4	162	211	68	20
22	0	70	1	4	38	78	21	7
23	0	41	2	3	51	228	27	14
24	0	16	3	2	150	127	7	8
25	0	26	1	1	47	163	41	31
26			4	3			20	19
27			0	1			12	10
28			4	2			34	6
29	0	56	2	1	10	105	21	14
30			0	2			5	3
Totals	7	632	60	71	1027	2412	594	313		5116
